# Supplementary material for: COX-2 Expression in Hepatocytes Improves Mitochondrial Function after Hepatic Ischemia-Reperfusion Injury
Source: Antioxidants (Basel). 2022 Aug 30;11(9):1724. doi: 10.3390/antiox11091724 (PMC9495319; doi:10.3390/antiox11091724)
Supplement: Supplementary file 1 [file antioxidants-11-01724-s001.zip]

Archive with 1 entries (1 files):
- antioxidants-1848818-supplementary.pdf
